# Supplementary material for: HPRT Deficiency Coordinately Dysregulates Canonical Wnt and Presenilin-1 Signaling: A Neuro-Developmental Regulatory Role for a Housekeeping Gene?
Source: PLoS One. 2011 Jan 28;6(1):e16572. doi: 10.1371/journal.pone.0016572 (PMC3030599; doi:10.1371/journal.pone.0016572)
Supplement: Table S2 — Primer sequences used for qPCR (XLS) [file pone.0016572.s002.xls]

## Sheet: Sheet1
Supplementary Table S2. Primer sequences used for qPCR
Primer name	Sequence	%GC	Strand	Size	Tm(°C)	Product Length
HPRT-F	t g c t c g a g a t g t g a t g a a g g	50	FWD	20	51.66	286
HPRT-R	c t g c a t t g t t t t g c c a g t g t	45	REV	20	52.04
GAPDH-F	g a a g g t g a a g g t c g g a g t c	57	FWD	19	51.5	226
GAPDH-R	g a a g a t g g t g a t g g g a t t t c	45	REV	20	47.98
LMX1A-F	g t g c t g g g g t t c a t t c t g t t	50	FWD	20	52.54	343
LMX1A-R	a g t c t c a g c c c t g c t c a t g t	55	REV	20	54.95
EN1-F	t c g t t t t c g t t g c c t t t t t c	40	FWD	20	50.12	229
EN1-R	g c a g t c t g t g g g g t c g t a t t	55	REV	20	53.94
							`
